# Supplementary material for: Carbon Nanotube Fibers Decorated with MnO2 for Wire-Shaped Supercapacitor
Source: Molecules. 2021 Jun 7;26(11):3479. doi: 10.3390/molecules26113479 (PMC8201185; doi:10.3390/molecules26113479)
Supplement: Supplementary file 1 [file molecules-26-03479-s001.zip]

Archive with 1 entries (1 files):
- molecules-1225689-supplementary.pdf
